# Supplementary material for: Medulla oblongata and NCCs are central defenders against Streptococcus agalactiae infection of the tilapia brain
Source: Front Immunol. 2024 Jul 1;15:1442906. doi: 10.3389/fimmu.2024.1442906 (PMC11246860; doi:10.3389/fimmu.2024.1442906)
Supplement: Supplementary file 1 [file DataSheet_1.zip]

Archive with 5 entries (5 files):
- supplementary materials/Fig.S1. Seven components of tilapia brain.tif
- supplementary materials/Fig.S2. Coomassie blue stain of recombinant protein.tif
- supplementary materials/Tab.S1. Primers used in this research.xlsx
- supplementary materials/Tab.S2. Uncut pictures of western blot assay.xlsx
- supplementary materials/Tab.S3. Fatality data of tilapia during infection.xlsx
