# Supplementary material for: Medulla oblongata and NCCs are central defenders against Streptococcus agalactiae infection of the tilapia brain
Source: Front Immunol. 2024 Jul 1;15:1442906. doi: 10.3389/fimmu.2024.1442906 (PMC11246860; doi:10.3389/fimmu.2024.1442906)
Supplement: Supplementary file 1 [file DataSheet_1.zip › supplementary materials/Tab.S1. Primers used in this research.xlsx]

## Sheet: Sheet1
Perimers used in this research
Name	Sequence(5'→3')	Purpose	Tm	Reference
NCCRP1-F-BamH Ⅰ	CGCGGATCCATGTCTGCTGCCGAGTG	protein expression	78.6
NCCRP1-R-Xho Ⅰ	CCGCTCGAGCGGGCTGCTTTTGCT	protein expression	77.7
β-actin-F-6	AGATGAAATCGCCGCACTGG	qRT-PCR	63.2	Our previous work: doi.org/10.1016/j.aqrep.2023.101660
β-actin-R-148	TCTGACCCATACCCACCATCA	qRT-PCR	60.5
GAPDH-F-159	CCGTTACCGTGGTGAAGTGT	qRT-PCR	58.3	Our previous work: doi.org/10.1016/j.aqrep.2023.101660
GAPDH-R-389	AACATTGGAGCATCGGGTGA	qRT-PCR	60.8
EF1a-F-376	GGTATCTCCAAGAACGGCCA	qRT-PCR	59.8	Our previous work: doi.org/10.1016/j.aqrep.2023.101660
EF1a-R-511	TGATTTCCTCGAAACGAGCCT	qRT-PCR	61.4
IL-1β-F-363	CAGTGAAGACCGCAAAGTGC	qRT-PCR	59.1	Our previous work: doi: 10.3389/fimmu.2022.944388
IL-1β-R-694	CGGTCTCCTGACACACTTCC	qRT-PCR	57.5
TNF-α-F-236	ATGTGAGAGCAGCCATTCAT	qRT-PCR	55.4	Our previous work: doi: 10.3389/fimmu.2022.944388
TNF-α-R-389	ACAAAGTAGAGGCCATCTCG	qRT-PCR	54.6
IL-10-F-251	GCTTCCCCGTCAGGCTCAA	qRT-PCR	63.1	Our previous work: doi: 10.3389/fimmu.2022.944388
IL-10-R-436	CTGTCGGCAGAACCGTGTC	qRT-PCR	59.5
TGFβ-F-687	TGGGACTATGAGCAGGAGGG	qRT-PCR	59.8	Our previous work: doi: 10.3389/fimmu.2022.944388
TGFβ-R-856	AACAGCAGTTGTGTGATTGGGT	qRT-PCR	59.6
P65-F-216	AAGAACGCACCCTACAAGCC	qRT-PCR	59.5	Our previous work: doi: 10.3389/fimmu.2022.944388
P65-R-518	TCCAGAGGATAGAGCTCCCC	qRT-PCR	58.2
P38-F-223	CTGCTCAAACACATGAAGCA	qRT-PCR	55.2	Our previous work: doi: 10.3389/fimmu.2022.944388
P38-R-415	AGCCTCTGAGGATCTGGTAT	qRT-PCR	53.6
STAT3-F-73	AGCTTCCCCATGGAGTTACG	qRT-PCR	59.2	Our previous work: doi: 10.3389/fimmu.2022.944388
STAT3-R-219	CTGCAGGAAACGGCTGTACT	qRT-PCR	57.9
MyD88-F-34	AAGATTCCTCTCGTTGCGCT	qRT-PCR	59.2	Our previous work: doi: 10.3389/fimmu.2022.944388
MyD88-R-249	CAACTTCCCCACTGACGTGT	qRT-PCR	57.8
AP1-F-712	GATATGGAGAGTCAGGAGCG	qRT-PCR	54.6	Our previous work: doi: 10.3389/fimmu.2022.944388
AP1-R-920	TGGTTCATCACCTTCTGCTT	qRT-PCR	55.5
NOD1-F-1862	GTGGCTTACCCCACTACGAC	qRT-PCR	57.1	Our previous work: doi.org/10.1016/j.fsi.2022.09.041
NOD1-R-2088	GAGCCCCAGGAGTTTCTGAC	qRT-PCR	58.4
Marco-F-120	ATCCAGGCCCAGGAAACTAC	qRT-PCR	58.1	This work
Marco-R-357	CTCCAGGGTCCATAGGTGGT	qRT-PCR	58.4
CD209-F-106	GTGAGAACCAGCCCTTTCAA	qRT-PCR	57.5	Our previous work: doi: 10.3389/fimmu.2022.944388
CD209-R-379	TGTAATTGGTCTGCAACCGT	qRT-PCR	56.3
CD79a-F-248	GTGGCAGTCTCTGAAAACGC	qRT-PCR	58.2	Our previous work: doi.org/10.1016/j.fsi.2023.108923
CD79a-R-506	CACGCAGGTAGGTTCCATGT	qRT-PCR	58.1
IgM-F-31	ATTGTCTGCTGTGCAGGTGT	qRT-PCR	55.9	Our previous work: doi.org/10.1016/j.fsi.2023.108923
IgM-R-197	ATCCACTCCAGCCCTTTTCC	qRT-PCR	60.4
CD3e-F-258	AAATGCGTGTGAGGACTGCT	qRT-PCR	57.9	This work
CD3e-R-477	AGTTTGAGGGTTCAGTGCCT	qRT-PCR	56.1
CD4-F-641	CACCTCTCACCATCCCTTGT	qRT-PCR	56.7	This work
CD4-R-927	CATTGAGCACGTGTAGCGTC	qRT-PCR	57.3
NCCRP1-F-230	TCACTGGTTGGACCACGAAC	qRT-PCR	58.5	Our previous work: doi.org/10.1016/j.fsi.2023.108923
NCCRP1-R-321	GCTGTAACGAGGCAATGCAC	qRT-PCR	59.1
CLEC12B-F-100	ACTAAAGTGCCTGCTGGTC	qRT-PCR	52.3	Our previous work: doi.org/10.1016/j.fsi.2022.09.073
CLEC12B-R-376	ACCGCTGATATTCTGCTGTGA	qRT-PCR	58.2
Batf3-F-216	GAGGAGGGAGGTGGATTCTCT	qRT-PCR	58.6	This work
Batf3-R-507	GCTCAAACCTGTTGCATCGTC	qRT-PCR	60.5
MHCII-F-142	ATCGAGGTCACCAGGTTTGAC	qRT-PCR	58.7	This work
MHCII-R-398	TAGACGCTGCAGACCAACAT	qRT-PCR	56.4
GFAP-F-321	ATGGGCCTGAATGATCGCTT	qRT-PCR	61.8	This work
GFAP-R-480	CTTGTCGTCGTAGCTCCCTG	qRT-PCR	58.2
S100β-F-140	CTGCACTCGCACAACAGTTA	qRT-PCR	55.5	This work
S100β-R-296	AGCTCGTCATGAAGCAGGTC	qRT-PCR	57.6
TMEM19 -F-124	GTGCTTCACCGAGCATTCG	qRT-PCR	57.9	This work
TMEM19 -R-291	CCACGCACAGACCAATGTGA	qRT-PCR	55.3
P2RY12-F-339	CCCTCGCAGTCTCACTTCAT	qRT-PCR	55.2	This work
P2RY12-R-484	ACGGAGGAAACTCGACACAC	qRT-PCR	55.1
SALL1-F-671	CAAGGTGCCAATCGCCTTTC	qRT-PCR	57.5	This work
SALL1-R-920	TTCTGTGTCCCCATTGTGCTC	qRT-PCR	57.8
Perforin-F-811	GCCACAATTGACCACTGTCAGA	qRT-PCR	60.6	Our previous work: doi.org/10.1016/j.aquaculture.2023.739912
Perforin-R-1062	CGCCCTGGCAGGATGATTTA	qRT-PCR	63.2
PGRN1-F-79	GTGGGGATTTGCTTCATCCTCT	qRT-PCR	62	This work
PGRN1-R-191	TGGCATTTGGAAATGGGCAGC	qRT-PCR	66.5
CAS-F-2566	ATGATGGACACGGAGTACACG	qRT-PCR	57.9	This work
CAS-R-2712	TGAGAAGGCGGTCTGATAGC	qRT-PCR	57.8
IFN-γ1-F-252	GAAACAACTGCCCACTCCGA	qRT-PCR	60.7	Our previous work: doi: 10.3389/fimmu.2022.944388
IFN-γ1-R-440	TTCTCCTGCTCATGGTAGCG	qRT-PCR	58.7
FasL-F-476	ACGGAGCAGTGGCATATCTC	qRT-PCR	57.4	This work
FasL-R-724	GGACCGAGCCGAGGTAAC	qRT-PCR	57.5
FADD-F-167	ACTGGCAGAAGATAACACGG	qRT-PCR	55.1	This work
FADD-R-285	TTTGCTTTCTCCTCCTCACT	qRT-PCR	54.1
Caspase3-F-236	GCAAAGCCAGGCAATGGAAA	qRT-PCR	63.4	Our previous work: doi.org/10.1016/j.fsi.2022.09.041
Caspase3-R-173	TCCACGTCAGTACCGTTTCG	qRT-PCR	59.2
Caspase9-F-203	TCCCCTTATTTCTGGAGTGCC	qRT-PCR	60.7	Our previous work: doi.org/10.1016/j.fsi.2022.09.041
Caspase9-R-445	TGCCTGGTCCTGGTCTTAAC	qRT-PCR	57.3
Caspase1-F-974	CCTGCACTCCAGATACTGTGT	qRT-PCR	54.8	Our previous work: doi.org/10.1016/j.fsi.2022.09.041
Caspase1-R-1151	TTTGTTGGCATCTGTCTCCTGT	qRT-PCR	59.6
Gsdme-F-443	AGCAAAGACGGGTATTTGGGAT	qRT-PCR	61.9	Our previous work: doi.org/10.1016/j.fsi.2022.09.041
Gsdme-R-602	CCCAAGCTTGCGTTCTCCTT	qRT-PCR	61.8
