# Supplementary material for: Medulla oblongata and NCCs are central defenders against Streptococcus agalactiae infection of the tilapia brain
Source: Front Immunol. 2024 Jul 1;15:1442906. doi: 10.3389/fimmu.2024.1442906 (PMC11246860; doi:10.3389/fimmu.2024.1442906)
Supplement: Supplementary file 1 [file DataSheet_1.zip › supplementary materials/Tab.S2. Uncut pictures of western blot assay.xlsx]

## Sheet: Sheet1
		Fish1												Fish2												Fish3
	NCCRP1
		gray value	10507.8	14470	14699	15037.6	14234.9	17502.8	21615.9		62678.8			gray value	11723.2	11508.4	14393.1	12594	9169.53	15137.2	10230.1		51201.7			gray value	6711.53	6643.29	9228.2	8902.1	8469.35	9447.17	9120.42		37738.9
		Fish1												Fish2												Fish3
	β-actin
		gray value	14290.9	10850.6	13059.6	12061.8	11690.5	11326.8	10281.2		10726.7			gray value	7031.48	7282.73	10778.8	7878.02	11479.5	11221.5	11239.8		7842.06			gray value	7330.25	7053.37	6237.19	8334.92	6269.58	5168.41	6490.02		8118.8
