# Supplementary material for: Medulla oblongata and NCCs are central defenders against Streptococcus agalactiae infection of the tilapia brain
Source: Front Immunol. 2024 Jul 1;15:1442906. doi: 10.3389/fimmu.2024.1442906 (PMC11246860; doi:10.3389/fimmu.2024.1442906)
Supplement: Supplementary file 1 [file DataSheet_1.zip › supplementary materials/Tab.S3. Fatality data of tilapia during infection.xlsx]

## Sheet: Sheet1
		Survival*	Sampled	Death
	0 h	17	3	0
	6 h	17	0	0
	12 h	11	3	3
	24 h	6	3	2
	48 h	5	0	1
	72 h	5	0	0
	96 h	5	0	0
	120 h	5	0	0
	*: A total of 20 tilapia were collected and used in this challenge test
